# Supplementary material for: Vocal greeting during mother-infant reunions in a nocturnal primate, the gray mouse lemur (Microcebus murinus)
Source: Sci Rep. 2017 Sep 4;7:10321. doi: 10.1038/s41598-017-10417-8 (PMC5583258; doi:10.1038/s41598-017-10417-8)
Supplement: Supplementary file 1 — Supplementary information [file 41598_2017_10417_MOESM1_ESM.xls]

## Sheet: Info
Title	Vocal greeting during mother-infant reunions in a nocturnal primate, the gray mouse lemur (Microcebus murinus)
Authors	Marina Scheumann	Institute of Zoology, University of Veterinary Medicine Hannover, Bünteweg 17, Hannover, D-30559, Germany
	Sabrina Linn	Institute of Zoology, University of Veterinary Medicine Hannover, Bünteweg 17, Hannover, D-30559, Germany
	Elke Zimmermann	Institute of Zoology, University of Veterinary Medicine Hannover, Bünteweg 17, Hannover, D-30559, Germany
*Corresponding author:	Marina Scheumann	marina.scheumann@tiho-hannover.de

## Sheet: Table 1
Comparision of call rate of mother and infant
		Total No. of OI		No. of OI with mother trill		% of OI with mother trill		No. of OI with infant call		% of OI with infant call
Name of mother	Littersize	Leave-taking	Reunion	Leave-taking	Reunion	Leave-taking	Reunion	Leave-taking	Reunion	Leave-taking	Reunion
Romy	2	25	10	1	7	4	70	14	8	56	80
Saphira	2	58	33	2	32	3.44828	96.9697	13	26	22.4138	78.7879
Paloma	3	55	29	0	22	0	75.8621	50	24	90.9091	82.7586
Penelope	3	35	18	1	6	2.85714	33.3333	20	5	57.1429	27.7778
Paula	2	31	7	0	4	0	57.1429	21	7	67.7419	100
Pam	2	23	21	0	20	0	95.2381	3	11	13.0435	52.381
Pia	2	45	28	0	8	0	28.5714	19	22	42.2222	78.5714
Pandora	3	30	21	0	10	0	47.619	21	18	70	85.7143
Poppy	2	22	2	0	1	0	50	7	2	31.8182	100
Pixie	1	66	23	0	22	0	95.6522	33	22	50	95.6522
Quilla	2	39	27	1	21	2.5641	77.7778	21	26	53.8462	96.2963

## Sheet: Table 2
Comparision of reciprocal displays (both infant and mother were calling in the same OI)
	Total No. of OI where either the infant or the mother was calling		No. of OI where mother and infant were calling		% of OI where mother and infant were calling
Name of mother	Leave-taking	Reunion	Leave-taking	Reunion	Leave-taking	Reunion
Romy	14	9	1	6	7.14286	66.6667
Saphira	14	32	1	26	7.14286	81.25
Paloma	50	28	0	18	0	64.2857
Penelope	21	8	0	3	0	37.5
Paula	21	7	0	4	0	57.1429
Pam	3	20	0	11	0	55
Pia	19	23	0	7	0	30.4348
Pandora	21	19	0	9	0	47.3684
Poppy	7	2	0	1	0	50
Pixie	33	22	0	22	0	100
Quilla	22	27	0	20	0	74.0741

## Sheet: Table 3
Initiation, sequence and timing of vocal reciprocal displays during Reunion
	No. of OI with reciprocal displays	No. of OI		% of OI		No. of OI			% of OI			Mean start time in s		Mean end time in s
Name of mother	Reunion	Initiated by infant	Initiated by mother	Initiated by infant	Initiated by mother	Alternating	Sequential	Antiphonal	Alternating	Sequential	Antiphonal	Mother trill	Infant call	Mother trill	Infant call
Romy	6	2	4	33.3333	66.6667	3	2	1	50	33.3333	16.6667	12	25	15	47
Saphira	26	18	8	69.2308	30.7692	10	12	4	38.4615	46.1538	15.3846	10	18	19	31
Paloma	18	5	13	27.7778	72.2222	10	5	3	55.5556	27.7778	16.6667	12	25	16	47
Penelope	3	1	2	33.3333	66.6667	2	1	0	66.6667	33.3333	0	24	41	34	55
Paula	4	2	2	50	50	2	2	0	50	50	0	29	35	29	48
Pam	11	6	5	54.5455	45.4545	5	5	1	45.4545	45.4545	9.09091	10	21	17	33
Pia	7	0	7	0	100	7	0	0	100	0	0	14	40	15	49
Pandora	9	5	4	55.5556	44.4444	3	5	1	33.3333	55.5556	11.1111	20	24	26	43
Poppy	1	0	1	0	100	1	0	0	100	0	0	15	43	15	46
Pixie	22	1	21	4.54545	95.4545	16	1	5	72.7273	4.54545	22.7273	11	25	21	51
Quilla	20	16	4	80	20	4	12	4	20	60	20	13	12	23	48
Definition
Alternating	Mother	Infant			or	Infant	Mother
Sequential	Mother	Infant	Mother		or	Infant	Mother	Infant
Antiphonal	Mother	Infant	Mother	Infant	or	Infant	Mother	Infant	Mother

## Sheet: Table 4
Data table for the binomial GLMM analysis
Date	Family	Condition	Littersize	MotherTrill	InfantCall	Reciprocal
2012-07-22	Quilla	Reunion	Two	0	1	0		0=yes
2012-07-22	Quilla	Reunion	Two	1	1	1		1=no
2012-07-22	Quilla	Reunion	Two	1	1	1
2012-07-22	Quilla	Reunion	Two	0	1	0
2012-07-22	Quilla	Reunion	Two	1	1	1
2012-07-22	Quilla	Reunion	Two	1	1	1
2012-07-22	Quilla	Reunion	Two	1	1	1
2012-07-22	Quilla	Reunion	Two	1	1	1
2012-07-22	Quilla	Reunion	Two	0	1	0
2012-07-22	Quilla	Reunion	Two	1	1	1
2012-07-22	Quilla	Reunion	Two	1	1	1
2012-07-22	Quilla	Reunion	Two	1	1	1
2012-07-22	Quilla	Reunion	Two	1	1	1
2012-07-22	Quilla	Reunion	Two	1	1	1
2012-07-22	Quilla	Leave-taking	Two	0	1	0
2012-07-22	Quilla	Leave-taking	Two	0	1	0
2012-07-22	Quilla	Leave-taking	Two	0	0	0
2012-07-22	Quilla	Leave-taking	Two	0	1	0
2012-07-22	Quilla	Leave-taking	Two	0	1	0
2012-07-22	Quilla	Leave-taking	Two	1	0	0
2012-07-22	Quilla	Leave-taking	Two	0	1	0
2012-07-22	Quilla	Leave-taking	Two	0	0	0
2012-07-22	Quilla	Leave-taking	Two	0	1	0
2012-07-22	Quilla	Leave-taking	Two	0	0	0
2012-07-22	Quilla	Leave-taking	Two	0	1	0
2012-07-22	Quilla	Leave-taking	Two	0	0	0
2012-07-22	Quilla	Leave-taking	Two	0	1	0
2012-07-22	Quilla	Leave-taking	Two	0	0	0
2012-07-22	Quilla	Leave-taking	Two	0	1	0
2012-07-22	Quilla	Leave-taking	Two	0	0	0
2012-07-22	Quilla	Leave-taking	Two	0	0	0
2012-07-22	Quilla	Leave-taking	Two	0	1	0
2012-07-22	Quilla	Leave-taking	Two	0	1	0
2012-07-22	Quilla	Leave-taking	Two	0	0	0
2012-07-22	Quilla	Leave-taking	Two	0	0	0
2012-07-23	Quilla	Reunion	Two	0	1	0
2012-07-23	Quilla	Reunion	Two	1	1	1
2012-07-23	Quilla	Reunion	Two	1	1	1
2012-07-23	Quilla	Reunion	Two	0	1	0
2012-07-23	Quilla	Reunion	Two	0	1	0
2012-07-23	Quilla	Reunion	Two	1	1	1
2012-07-23	Quilla	Reunion	Two	1	1	1
2012-07-23	Quilla	Reunion	Two	1	1	1
2012-07-23	Quilla	Reunion	Two	1	1	1
2012-07-23	Quilla	Reunion	Two	1	0	0
2012-07-23	Quilla	Reunion	Two	1	1	1
2012-07-23	Quilla	Reunion	Two	1	1	1
2012-07-23	Quilla	Leave-taking	Two	0	1	0
2012-07-23	Quilla	Leave-taking	Two	0	0	0
2012-07-23	Quilla	Leave-taking	Two	0	1	0
2012-07-23	Quilla	Leave-taking	Two	0	0	0
2012-07-23	Quilla	Leave-taking	Two	0	1	0
2012-07-23	Quilla	Leave-taking	Two	0	0	0
2012-07-23	Quilla	Leave-taking	Two	0	0	0
2012-07-23	Quilla	Leave-taking	Two	0	1	0
2012-07-23	Quilla	Leave-taking	Two	0	1	0
2012-07-23	Quilla	Leave-taking	Two	0	1	0
2012-07-23	Quilla	Leave-taking	Two	0	0	0
2012-07-23	Quilla	Leave-taking	Two	0	0	0
2012-07-23	Quilla	Leave-taking	Two	0	1	0
2012-07-23	Quilla	Leave-taking	Two	0	1	0
2012-07-23	Quilla	Leave-taking	Two	0	0	0
2012-07-23	Quilla	Leave-taking	Two	0	1	0
2012-07-23	Quilla	Reunion	Two	1	1	1
2012-07-23	Quilla	Leave-taking	Two	0	0	0
2012-07-23	Quilla	Leave-taking	Two	0	1	0
2012-06-17	Pixie	Reunion	One	1	1	1
2012-06-17	Pixie	Reunion	One	1	1	1
2012-06-17	Pixie	Reunion	One	1	1	1
2012-06-17	Pixie	Reunion	One	1	1	1
2012-06-17	Pixie	Reunion	One	1	1	1
2012-06-17	Pixie	Reunion	One	1	1	1
2012-06-17	Pixie	Reunion	One	0	0	0
2012-06-17	Pixie	Reunion	One	1	1	1
2012-06-17	Pixie	Reunion	One	1	1	1
2012-06-17	Pixie	Reunion	One	1	1	1
2012-06-17	Pixie	Reunion	One	1	1	1
2012-06-17	Pixie	Reunion	One	1	1	1
2012-06-17	Pixie	Reunion	One	1	1	1
2012-06-17	Pixie	Reunion	One	1	1	1
2012-06-17	Pixie	Leave-taking	One	0	0	0
2012-06-17	Pixie	Leave-taking	One	0	0	0
2012-06-17	Pixie	Leave-taking	One	0	1	0
2012-06-17	Pixie	Leave-taking	One	0	1	0
2012-06-17	Pixie	Leave-taking	One	0	1	0
2012-06-17	Pixie	Leave-taking	One	0	0	0
2012-06-17	Pixie	Leave-taking	One	0	0	0
2012-06-17	Pixie	Leave-taking	One	0	1	0
2012-06-17	Pixie	Leave-taking	One	0	0	0
2012-06-17	Pixie	Leave-taking	One	0	0	0
2012-06-17	Pixie	Leave-taking	One	0	0	0
2012-06-17	Pixie	Leave-taking	One	0	0	0
2012-06-17	Pixie	Leave-taking	One	0	0	0
2012-06-17	Pixie	Leave-taking	One	0	0	0
2012-06-17	Pixie	Leave-taking	One	0	0	0
2012-06-17	Pixie	Leave-taking	One	0	0	0
2012-06-17	Pixie	Leave-taking	One	0	1	0
2012-06-17	Pixie	Leave-taking	One	0	0	0
2012-06-17	Pixie	Leave-taking	One	0	1	0
2012-06-17	Pixie	Leave-taking	One	0	0	0
2012-06-17	Pixie	Leave-taking	One	0	0	0
2012-06-17	Pixie	Leave-taking	One	0	1	0
2012-06-17	Pixie	Leave-taking	One	0	1	0
2012-06-17	Pixie	Leave-taking	One	0	0	0
2012-06-17	Pixie	Leave-taking	One	0	1	0
2012-06-17	Pixie	Leave-taking	One	0	1	0
2012-06-17	Pixie	Leave-taking	One	0	0	0
2012-06-17	Pixie	Leave-taking	One	0	1	0
2012-06-17	Pixie	Leave-taking	One	0	1	0
2012-06-17	Pixie	Leave-taking	One	0	1	0
2012-06-17	Pixie	Leave-taking	One	0	1	0
2012-06-17	Pixie	Leave-taking	One	0	0	0
2012-06-17	Pixie	Leave-taking	One	0	1	0
2012-06-17	Pixie	Leave-taking	One	0	1	0
2012-06-17	Pixie	Leave-taking	One	0	1	0
2012-06-18	Pixie	Reunion	One	1	1	1
2012-06-18	Pixie	Reunion	One	1	1	1
2012-06-18	Pixie	Reunion	One	1	1	1
2012-06-18	Pixie	Reunion	One	1	1	1
2012-06-18	Pixie	Reunion	One	1	1	1
2012-06-18	Pixie	Reunion	One	1	1	1
2012-06-18	Pixie	Reunion	One	1	1	1
2012-06-18	Pixie	Reunion	One	1	1	1
2012-06-18	Pixie	Reunion	One	1	1	1
2012-06-18	Pixie	Leave-taking	One	0	0	0
2012-06-18	Pixie	Leave-taking	One	0	1	0
2012-06-18	Pixie	Leave-taking	One	0	0	0
2012-06-18	Pixie	Leave-taking	One	0	1	0
2012-06-18	Pixie	Leave-taking	One	0	1	0
2012-06-18	Pixie	Leave-taking	One	0	0	0
2012-06-18	Pixie	Leave-taking	One	0	0	0
2012-06-18	Pixie	Leave-taking	One	0	1	0
2012-06-18	Pixie	Leave-taking	One	0	0	0
2012-06-18	Pixie	Leave-taking	One	0	0	0
2012-06-18	Pixie	Leave-taking	One	0	0	0
2012-06-18	Pixie	Leave-taking	One	0	0	0
2012-06-18	Pixie	Leave-taking	One	0	0	0
2012-06-18	Pixie	Leave-taking	One	0	1	0
2012-06-18	Pixie	Leave-taking	One	0	0	0
2012-06-18	Pixie	Leave-taking	One	0	1	0
2012-06-18	Pixie	Leave-taking	One	0	1	0
2012-06-18	Pixie	Leave-taking	One	0	1	0
2012-06-18	Pixie	Leave-taking	One	0	1	0
2012-06-18	Pixie	Leave-taking	One	0	1	0
2012-06-18	Pixie	Leave-taking	One	0	1	0
2012-06-18	Pixie	Leave-taking	One	0	0	0
2012-06-18	Pixie	Leave-taking	One	0	1	0
2012-06-18	Pixie	Leave-taking	One	0	0	0
2012-06-18	Pixie	Leave-taking	One	0	1	0
2012-06-18	Pixie	Leave-taking	One	0	0	0
2012-06-18	Pixie	Leave-taking	One	0	0	0
2012-06-18	Pixie	Leave-taking	One	0	1	0
2012-06-18	Pixie	Leave-taking	One	0	1	0
2012-06-18	Pixie	Leave-taking	One	0	0	0
2012-06-18	Pixie	Leave-taking	One	0	1	0
2012-04-20	Pandora	Reunion	Three	0	1	0
2012-04-20	Pandora	Reunion	Three	1	1	1
2012-04-20	Pandora	Reunion	Three	0	1	0
2012-04-20	Pandora	Reunion	Three	1	1	1
2012-04-20	Pandora	Reunion	Three	1	1	1
2012-04-20	Pandora	Reunion	Three	1	1	1
2012-04-20	Pandora	Reunion	Three	0	1	0
2012-04-20	Pandora	Reunion	Three	0	1	0
2012-04-20	Pandora	Reunion	Three	0	1	0
2012-04-20	Pandora	Leave-taking	Three	0	0	0
2012-04-20	Pandora	Leave-taking	Three	0	1	0
2012-04-20	Pandora	Leave-taking	Three	0	1	0
2012-04-20	Pandora	Leave-taking	Three	0	1	0
2012-04-20	Pandora	Leave-taking	Three	0	1	0
2012-04-20	Pandora	Leave-taking	Three	0	0	0
2012-04-20	Pandora	Leave-taking	Three	0	1	0
2012-04-20	Pandora	Leave-taking	Three	0	0	0
2012-04-20	Pandora	Leave-taking	Three	0	1	0
2012-04-20	Pandora	Leave-taking	Three	0	1	0
2012-04-20	Pandora	Leave-taking	Three	0	0	0
2012-04-21	Pandora	Reunion	Three	0	1	0
2012-04-21	Pandora	Reunion	Three	1	1	1
2012-04-21	Pandora	Reunion	Three	1	0	0
2012-04-21	Pandora	Reunion	Three	1	1	1
2012-04-21	Pandora	Reunion	Three	0	1	0
2012-04-21	Pandora	Reunion	Three	1	1	1
2012-04-21	Pandora	Reunion	Three	1	1	1
2012-04-21	Pandora	Reunion	Three	0	1	0
2012-04-21	Pandora	Reunion	Three	0	0	0
2012-04-21	Pandora	Reunion	Three	0	1	0
2012-04-21	Pandora	Reunion	Three	0	0	0
2012-04-21	Pandora	Reunion	Three	1	1	1
2012-04-21	Pandora	Leave-taking	Three	0	1	0
2012-04-21	Pandora	Leave-taking	Three	0	0	0
2012-04-21	Pandora	Leave-taking	Three	0	0	0
2012-04-21	Pandora	Leave-taking	Three	0	1	0
2012-04-21	Pandora	Leave-taking	Three	0	0	0
2012-04-21	Pandora	Leave-taking	Three	0	1	0
2012-04-21	Pandora	Leave-taking	Three	0	1	0
2012-04-21	Pandora	Leave-taking	Three	0	1	0
2012-04-21	Pandora	Leave-taking	Three	0	1	0
2012-04-21	Pandora	Leave-taking	Three	0	1	0
2012-04-21	Pandora	Leave-taking	Three	0	1	0
2012-04-21	Pandora	Leave-taking	Three	0	1	0
2012-04-21	Pandora	Leave-taking	Three	0	0	0
2012-04-21	Pandora	Leave-taking	Three	0	1	0
2012-04-21	Pandora	Leave-taking	Three	0	1	0
2012-04-21	Pandora	Leave-taking	Three	0	1	0
2012-04-21	Pandora	Leave-taking	Three	0	1	0
2012-04-21	Pandora	Leave-taking	Three	0	1	0
2012-04-21	Pandora	Leave-taking	Three	0	0	0
2012-04-21	Pia	Reunion	Two	0	1	0
2012-04-21	Pia	Reunion	Two	0	1	0
2012-04-21	Pia	Reunion	Two	0	1	0
2012-04-21	Pia	Reunion	Two	0	1	0
2012-04-21	Pia	Reunion	Two	1	1	1
2012-04-21	Pia	Reunion	Two	0	1	0
2012-04-21	Pia	Reunion	Two	0	1	0
2012-04-21	Pia	Reunion	Two	1	1	1
2012-04-21	Pia	Reunion	Two	0	1	0
2012-04-21	Pia	Reunion	Two	0	1	0
2012-04-21	Pia	Reunion	Two	0	0	0
2012-04-21	Pia	Reunion	Two	0	0	0
2012-04-21	Pia	Reunion	Two	1	1	1
2012-04-21	Pia	Leave-taking	Two	0	0	0
2012-04-21	Pia	Leave-taking	Two	0	1	0
2012-04-21	Pia	Leave-taking	Two	0	0	0
2012-04-21	Pia	Leave-taking	Two	0	0	0
2012-04-21	Pia	Leave-taking	Two	0	1	0
2012-04-21	Pia	Leave-taking	Two	0	0	0
2012-04-21	Pia	Leave-taking	Two	0	1	0
2012-04-21	Pia	Leave-taking	Two	0	0	0
2012-04-21	Pia	Leave-taking	Two	0	1	0
2012-04-21	Pia	Leave-taking	Two	0	0	0
2012-04-21	Pia	Leave-taking	Two	0	0	0
2012-04-21	Pia	Leave-taking	Two	0	0	0
2012-04-21	Pia	Leave-taking	Two	0	0	0
2012-04-21	Pia	Leave-taking	Two	0	0	0
2012-04-21	Pia	Leave-taking	Two	0	0	0
2012-04-21	Pia	Leave-taking	Two	0	0	0
2012-04-21	Pia	Leave-taking	Two	0	1	0
2012-04-21	Pia	Leave-taking	Two	0	1	0
2012-04-21	Pia	Leave-taking	Two	0	1	0
2012-04-21	Pia	Leave-taking	Two	0	0	0
2012-04-22	Pia	Reunion	Two	0	1	0
2012-04-22	Pia	Reunion	Two	1	1	1
2012-04-22	Pia	Reunion	Two	1	0	0
2012-04-22	Pia	Reunion	Two	0	0	0
2012-04-22	Pia	Reunion	Two	0	1	0
2012-04-22	Pia	Reunion	Two	0	1	0
2012-04-22	Pia	Reunion	Two	0	1	0
2012-04-22	Pia	Reunion	Two	0	0	0
2012-04-22	Pia	Reunion	Two	1	1	1
2012-04-22	Pia	Reunion	Two	0	0	0
2012-04-22	Pia	Reunion	Two	0	1	0
2012-04-22	Pia	Reunion	Two	1	1	1
2012-04-22	Pia	Reunion	Two	1	1	1
2012-04-22	Pia	Reunion	Two	0	1	0
2012-04-22	Pia	Reunion	Two	0	1	0
2012-04-22	Pia	Leave-taking	Two	0	0	0
2012-04-22	Pia	Leave-taking	Two	0	1	0
2012-04-22	Pia	Leave-taking	Two	0	1	0
2012-04-22	Pia	Leave-taking	Two	0	0	0
2012-04-22	Pia	Leave-taking	Two	0	0	0
2012-04-22	Pia	Leave-taking	Two	0	1	0
2012-04-22	Pia	Leave-taking	Two	0	0	0
2012-04-22	Pia	Leave-taking	Two	0	1	0
2012-04-22	Pia	Leave-taking	Two	0	1	0
2012-04-22	Pia	Leave-taking	Two	0	1	0
2012-04-22	Pia	Leave-taking	Two	0	0	0
2012-04-22	Pia	Leave-taking	Two	0	1	0
2012-04-22	Pia	Leave-taking	Two	0	0	0
2012-04-22	Pia	Leave-taking	Two	0	0	0
2012-04-22	Pia	Leave-taking	Two	0	0	0
2012-04-22	Pia	Leave-taking	Two	0	1	0
2012-04-22	Pia	Leave-taking	Two	0	0	0
2012-04-22	Pia	Leave-taking	Two	0	0	0
2012-04-22	Pia	Leave-taking	Two	0	0	0
2012-04-22	Pia	Leave-taking	Two	0	1	0
2012-04-22	Pia	Leave-taking	Two	0	1	0
2012-04-22	Pia	Leave-taking	Two	0	0	0
2012-04-22	Pia	Leave-taking	Two	0	0	0
2012-04-22	Pia	Leave-taking	Two	0	1	0
2012-04-22	Pia	Leave-taking	Two	0	1	0
2012-04-22	Pam	Reunion	Two	1	1	1
2012-04-22	Pam	Reunion	Two	1	1	1
2012-04-22	Pam	Reunion	Two	1	0	0
2012-04-22	Pam	Reunion	Two	1	0	0
2012-04-22	Pam	Reunion	Two	1	1	1
2012-04-22	Pam	Reunion	Two	1	0	0
2012-04-22	Pam	Reunion	Two	1	0	0
2012-04-22	Pam	Leave-taking	Two	0	0	0
2012-04-22	Pam	Leave-taking	Two	0	1	0
2012-04-22	Pam	Leave-taking	Two	0	1	0
2012-04-22	Pam	Leave-taking	Two	0	0	0
2012-04-22	Pam	Leave-taking	Two	0	0	0
2012-04-22	Pam	Leave-taking	Two	0	0	0
2012-04-22	Pam	Leave-taking	Two	0	0	0
2012-04-23	Pam	Reunion	Two	1	1	1
2012-04-23	Pam	Reunion	Two	1	1	1
2012-04-23	Pam	Reunion	Two	1	1	1
2012-04-23	Pam	Reunion	Two	1	1	1
2012-04-23	Pam	Reunion	Two	1	0	0
2012-04-23	Pam	Reunion	Two	1	0	0
2012-04-23	Pam	Reunion	Two	1	0	0
2012-04-23	Pam	Reunion	Two	0	0	0
2012-04-23	Pam	Reunion	Two	1	0	0
2012-04-23	Pam	Reunion	Two	1	1	1
2012-04-23	Pam	Reunion	Two	1	1	1
2012-04-23	Pam	Reunion	Two	1	1	1
2012-04-23	Pam	Reunion	Two	1	0	0
2012-04-23	Pam	Reunion	Two	1	1	1
2012-04-23	Pam	Leave-taking	Two	0	0	0
2012-04-23	Pam	Leave-taking	Two	0	0	0
2012-04-23	Pam	Leave-taking	Two	0	0	0
2012-04-23	Pam	Leave-taking	Two	0	0	0
2012-04-23	Pam	Leave-taking	Two	0	0	0
2012-04-23	Pam	Leave-taking	Two	0	0	0
2012-04-23	Pam	Leave-taking	Two	0	1	0
2012-04-23	Pam	Leave-taking	Two	0	0	0
2012-04-23	Pam	Leave-taking	Two	0	0	0
2012-04-23	Pam	Leave-taking	Two	0	0	0
2012-04-23	Pam	Leave-taking	Two	0	0	0
2012-04-23	Pam	Leave-taking	Two	0	0	0
2012-04-23	Pam	Leave-taking	Two	0	0	0
2012-04-23	Pam	Leave-taking	Two	0	0	0
2012-04-23	Pam	Leave-taking	Two	0	0	0
2012-04-23	Pam	Leave-taking	Two	0	0	0
2012-05-03	Paula	Reunion	Two	1	1	1
2012-05-03	Paula	Reunion	Two	0	1	0
2012-05-03	Paula	Reunion	Two	0	1	0
2012-05-03	Paula	Reunion	Two	0	1	0
2012-05-03	Paula	Leave-taking	Two	0	1	0
2012-05-03	Paula	Leave-taking	Two	0	1	0
2012-05-03	Paula	Leave-taking	Two	0	1	0
2012-05-03	Paula	Leave-taking	Two	0	1	0
2012-05-03	Paula	Leave-taking	Two	0	1	0
2012-05-03	Paula	Leave-taking	Two	0	0	0
2012-05-03	Paula	Leave-taking	Two	0	1	0
2012-05-03	Paula	Leave-taking	Two	0	0	0
2012-05-03	Paula	Leave-taking	Two	0	1	0
2012-05-03	Paula	Leave-taking	Two	0	1	0
2012-05-03	Paula	Leave-taking	Two	0	1	0
2012-05-03	Paula	Leave-taking	Two	0	1	0
2012-05-03	Paula	Leave-taking	Two	0	1	0
2012-05-03	Paula	Leave-taking	Two	0	1	0
2012-05-03	Paula	Leave-taking	Two	0	0	0
2012-05-03	Paula	Leave-taking	Two	0	1	0
2012-05-03	Paula	Leave-taking	Two	0	1	0
2012-05-03	Paula	Leave-taking	Two	0	1	0
2012-05-04	Paula	Reunion	Two	1	1	1
2012-05-04	Paula	Reunion	Two	1	1	1
2012-05-04	Paula	Reunion	Two	1	1	1
2012-05-04	Paula	Leave-taking	Two	0	0	0
2012-05-04	Paula	Leave-taking	Two	0	0	0
2012-05-04	Paula	Leave-taking	Two	0	1	0
2012-05-04	Paula	Leave-taking	Two	0	0	0
2012-05-04	Paula	Leave-taking	Two	0	0	0
2012-05-04	Paula	Leave-taking	Two	0	0	0
2012-05-04	Paula	Leave-taking	Two	0	1	0
2012-05-04	Paula	Leave-taking	Two	0	0	0
2012-05-04	Paula	Leave-taking	Two	0	1	0
2012-05-04	Paula	Leave-taking	Two	0	1	0
2012-05-04	Paula	Leave-taking	Two	0	1	0
2012-05-04	Paula	Leave-taking	Two	0	1	0
2012-05-04	Paula	Leave-taking	Two	0	0	0
2012-05-03	Penelope	Reunion	Three	1	1	1
2012-05-03	Penelope	Reunion	Three	0	0	0
2012-05-03	Penelope	Reunion	Three	0	1	0
2012-05-03	Penelope	Reunion	Three	0	0	0
2012-05-03	Penelope	Reunion	Three	1	1	1
2012-05-03	Penelope	Reunion	Three	0	0	0
2012-05-03	Penelope	Reunion	Three	1	0	0
2012-05-03	Penelope	Reunion	Three	1	0	0
2012-05-03	Penelope	Reunion	Three	0	1	0
2012-05-03	Penelope	Reunion	Three	0	0	0
2012-05-03	Penelope	Reunion	Three	0	0	0
2012-05-03	Penelope	Reunion	Three	0	0	0
2012-05-03	Penelope	Reunion	Three	0	0	0
2012-05-03	Penelope	Reunion	Three	0	0	0
2012-05-03	Penelope	Leave-taking	Three	0	0	0
2012-05-03	Penelope	Leave-taking	Three	0	1	0
2012-05-03	Penelope	Leave-taking	Three	0	0	0
2012-05-03	Penelope	Leave-taking	Three	0	1	0
2012-05-03	Penelope	Leave-taking	Three	0	0	0
2012-05-03	Penelope	Leave-taking	Three	0	1	0
2012-05-03	Penelope	Leave-taking	Three	0	0	0
2012-05-03	Penelope	Leave-taking	Three	0	0	0
2012-05-03	Penelope	Leave-taking	Three	0	1	0
2012-05-03	Penelope	Leave-taking	Three	0	1	0
2012-05-03	Penelope	Leave-taking	Three	0	0	0
2012-05-03	Penelope	Leave-taking	Three	0	1	0
2012-05-03	Penelope	Leave-taking	Three	0	1	0
2012-05-03	Penelope	Leave-taking	Three	0	1	0
2012-05-03	Penelope	Leave-taking	Three	0	0	0
2012-05-03	Penelope	Leave-taking	Three	0	0	0
2012-05-03	Penelope	Leave-taking	Three	0	1	0
2012-05-03	Penelope	Leave-taking	Three	0	1	0
2012-05-03	Penelope	Leave-taking	Three	0	1	0
2012-05-03	Penelope	Leave-taking	Three	0	1	0
2012-05-03	Penelope	Leave-taking	Three	0	1	0
2012-05-03	Penelope	Leave-taking	Three	0	0	0
2012-05-03	Penelope	Leave-taking	Three	0	1	0
2012-05-03	Penelope	Leave-taking	Three	0	1	0
2012-05-04	Penelope	Reunion	Three	1	1	1
2012-05-04	Penelope	Reunion	Three	0	0	0
2012-05-04	Penelope	Reunion	Three	0	0	0
2012-05-04	Penelope	Reunion	Three	1	0	0
2012-05-04	Penelope	Leave-taking	Three	0	0	0
2012-05-04	Penelope	Leave-taking	Three	0	0	0
2012-05-04	Penelope	Leave-taking	Three	0	0	0
2012-05-04	Penelope	Leave-taking	Three	1	0	0
2012-05-04	Penelope	Leave-taking	Three	0	0	0
2012-05-04	Penelope	Leave-taking	Three	0	1	0
2012-05-04	Penelope	Leave-taking	Three	0	1	0
2012-05-04	Penelope	Leave-taking	Three	0	1	0
2012-05-04	Penelope	Leave-taking	Three	0	1	0
2012-05-04	Penelope	Leave-taking	Three	0	0	0
2012-05-04	Penelope	Leave-taking	Three	0	1	0
2012-04-18	Paloma	Reunion	Three	0	1	0
2012-04-18	Paloma	Reunion	Three	0	1	0
2012-04-18	Paloma	Reunion	Three	1	1	1
2012-04-18	Paloma	Reunion	Three	1	1	1
2012-04-18	Paloma	Reunion	Three	1	1	1
2012-04-18	Paloma	Reunion	Three	0	1	0
2012-04-18	Paloma	Reunion	Three	1	1	1
2012-04-18	Paloma	Reunion	Three	1	1	1
2012-04-18	Paloma	Reunion	Three	1	1	1
2012-04-18	Paloma	Reunion	Three	1	1	1
2012-04-18	Paloma	Reunion	Three	1	0	0
2012-04-18	Paloma	Reunion	Three	0	1	0
2012-04-18	Paloma	Reunion	Three	1	1	1
2012-04-18	Paloma	Reunion	Three	1	0	0
2012-04-18	Paloma	Leave-taking	Three	0	1	0
2012-04-18	Paloma	Leave-taking	Three	0	0	0
2012-04-18	Paloma	Leave-taking	Three	0	1	0
2012-04-18	Paloma	Leave-taking	Three	0	1	0
2012-04-18	Paloma	Leave-taking	Three	0	1	0
2012-04-18	Paloma	Leave-taking	Three	0	1	0
2012-04-18	Paloma	Leave-taking	Three	0	1	0
2012-04-18	Paloma	Leave-taking	Three	0	1	0
2012-04-18	Paloma	Leave-taking	Three	0	1	0
2012-04-18	Paloma	Leave-taking	Three	0	1	0
2012-04-18	Paloma	Leave-taking	Three	0	1	0
2012-04-18	Paloma	Leave-taking	Three	0	1	0
2012-04-18	Paloma	Leave-taking	Three	0	1	0
2012-04-18	Paloma	Leave-taking	Three	0	1	0
2012-04-18	Paloma	Leave-taking	Three	0	1	0
2012-04-18	Paloma	Leave-taking	Three	0	1	0
2012-04-18	Paloma	Leave-taking	Three	0	1	0
2012-04-18	Paloma	Leave-taking	Three	0	1	0
2012-04-18	Paloma	Leave-taking	Three	0	1	0
2012-04-18	Paloma	Leave-taking	Three	0	1	0
2012-04-18	Paloma	Reunion	Three	1	1	1
2012-04-18	Paloma	Reunion	Three	0	1	0
2012-04-18	Paloma	Reunion	Three	1	1	1
2012-04-18	Paloma	Reunion	Three	0	1	0
2012-04-18	Paloma	Reunion	Three	1	1	1
2012-04-18	Paloma	Reunion	Three	1	1	1
2012-04-18	Paloma	Leave-taking	Three	0	1	0
2012-04-18	Paloma	Leave-taking	Three	0	1	0
2012-04-18	Paloma	Leave-taking	Three	0	1	0
2012-04-18	Paloma	Leave-taking	Three	0	0	0
2012-04-18	Paloma	Leave-taking	Three	0	0	0
2012-04-18	Paloma	Leave-taking	Three	0	1	0
2012-04-18	Paloma	Leave-taking	Three	0	1	0
2012-04-18	Paloma	Leave-taking	Three	0	1	0
2012-04-18	Paloma	Leave-taking	Three	0	1	0
2012-04-18	Paloma	Leave-taking	Three	0	1	0
2012-04-18	Paloma	Leave-taking	Three	0	1	0
2012-04-18	Paloma	Leave-taking	Three	0	0	0
2012-04-18	Paloma	Leave-taking	Three	0	1	0
2012-04-18	Paloma	Leave-taking	Three	0	1	0
2012-04-18	Paloma	Leave-taking	Three	0	1	0
2012-04-18	Paloma	Leave-taking	Three	0	1	0
2012-04-18	Paloma	Leave-taking	Three	0	1	0
2012-04-18	Paloma	Leave-taking	Three	0	1	0
2012-04-18	Paloma	Leave-taking	Three	0	1	0
2012-04-18	Paloma	Leave-taking	Three	0	1	0
2012-04-19	Paloma	Reunion	Three	1	1	1
2012-04-19	Paloma	Reunion	Three	1	0	0
2012-04-19	Paloma	Reunion	Three	0	0	0
2012-04-19	Paloma	Reunion	Three	1	0	0
2012-04-19	Paloma	Reunion	Three	1	1	1
2012-04-19	Paloma	Reunion	Three	1	1	1
2012-04-19	Paloma	Reunion	Three	1	1	1
2012-04-19	Paloma	Reunion	Three	1	1	1
2012-04-19	Paloma	Reunion	Three	1	1	1
2012-04-19	Paloma	Leave-taking	Three	0	1	0
2012-04-19	Paloma	Leave-taking	Three	0	1	0
2012-04-19	Paloma	Leave-taking	Three	0	1	0
2012-04-19	Paloma	Leave-taking	Three	0	1	0
2012-04-19	Paloma	Leave-taking	Three	0	1	0
2012-04-19	Paloma	Leave-taking	Three	0	1	0
2012-04-19	Paloma	Leave-taking	Three	0	1	0
2012-04-19	Paloma	Leave-taking	Three	0	1	0
2012-04-19	Paloma	Leave-taking	Three	0	1	0
2012-04-19	Paloma	Leave-taking	Three	0	1	0
2012-04-19	Paloma	Leave-taking	Three	0	1	0
2012-04-19	Paloma	Leave-taking	Three	0	1	0
2012-04-19	Paloma	Leave-taking	Three	0	0	0
2012-04-19	Paloma	Leave-taking	Three	0	1	0
2012-04-19	Paloma	Leave-taking	Three	0	1	0
2012-06-04	Saphira	Reunion	Two	1	1	1
2012-06-04	Saphira	Reunion	Two	1	1	1
2012-06-04	Saphira	Reunion	Two	1	0	0
2012-06-04	Saphira	Reunion	Two	1	0	0
2012-06-04	Saphira	Leave-taking	Two	0	0	0
2012-06-04	Saphira	Leave-taking	Two	0	1	0
2012-06-04	Saphira	Leave-taking	Two	0	0	0
2012-06-04	Saphira	Reunion	Two	0	0	0
2012-06-04	Saphira	Reunion	Two	1	1	1
2012-06-04	Saphira	Reunion	Two	1	1	1
2012-06-04	Saphira	Reunion	Two	1	1	1
2012-06-04	Saphira	Reunion	Two	1	1	1
2012-06-04	Saphira	Reunion	Two	1	1	1
2012-06-04	Saphira	Reunion	Two	1	1	1
2012-06-04	Saphira	Reunion	Two	1	1	1
2012-06-04	Saphira	Reunion	Two	1	1	1
2012-06-04	Saphira	Reunion	Two	1	1	1
2012-06-04	Saphira	Reunion	Two	1	1	1
2012-06-04	Saphira	Leave-taking	Two	0	0	0
2012-06-04	Saphira	Leave-taking	Two	0	0	0
2012-06-04	Saphira	Leave-taking	Two	0	1	0
2012-06-04	Saphira	Leave-taking	Two	0	1	0
2012-06-04	Saphira	Leave-taking	Two	0	0	0
2012-06-04	Saphira	Leave-taking	Two	0	0	0
2012-06-04	Saphira	Leave-taking	Two	0	0	0
2012-06-04	Saphira	Leave-taking	Two	0	0	0
2012-06-04	Saphira	Leave-taking	Two	0	0	0
2012-06-04	Saphira	Leave-taking	Two	0	0	0
2012-06-04	Saphira	Leave-taking	Two	0	1	0
2012-06-04	Saphira	Leave-taking	Two	0	0	0
2012-06-04	Saphira	Leave-taking	Two	0	0	0
2012-06-04	Saphira	Leave-taking	Two	0	0	0
2012-06-04	Saphira	Leave-taking	Two	0	0	0
2012-06-04	Saphira	Leave-taking	Two	0	1	0
2012-06-04	Saphira	Leave-taking	Two	0	0	0
2012-06-04	Saphira	Leave-taking	Two	0	0	0
2012-06-04	Saphira	Leave-taking	Two	0	0	0
2012-06-04	Saphira	Leave-taking	Two	0	0	0
2012-06-04	Saphira	Leave-taking	Two	0	0	0
2012-06-04	Saphira	Leave-taking	Two	0	0	0
2012-06-04	Saphira	Leave-taking	Two	0	0	0
2012-06-04	Saphira	Leave-taking	Two	0	0	0
2012-06-04	Saphira	Leave-taking	Two	1	1	1
2012-06-04	Saphira	Leave-taking	Two	0	1	0
2012-06-04	Saphira	Leave-taking	Two	0	0	0
2012-06-04	Saphira	Leave-taking	Two	0	0	0
2012-06-04	Saphira	Leave-taking	Two	0	0	0
2012-06-04	Saphira	Leave-taking	Two	0	0	0
2012-06-04	Saphira	Leave-taking	Two	0	0	0
2012-06-04	Saphira	Leave-taking	Two	0	0	0
2012-06-04	Saphira	Leave-taking	Two	0	1	0
2012-06-05	Saphira	Reunion	Two	1	1	1
2012-06-05	Saphira	Reunion	Two	1	1	1
2012-06-05	Saphira	Reunion	Two	1	1	1
2012-06-05	Saphira	Reunion	Two	1	1	1
2012-06-05	Saphira	Reunion	Two	1	1	1
2012-06-05	Saphira	Reunion	Two	1	1	1
2012-06-05	Saphira	Reunion	Two	1	1	1
2012-06-05	Saphira	Reunion	Two	1	1	1
2012-06-05	Saphira	Reunion	Two	1	0	0
2012-06-05	Saphira	Reunion	Two	1	1	1
2012-06-05	Saphira	Reunion	Two	1	1	1
2012-06-05	Saphira	Reunion	Two	1	1	1
2012-06-05	Saphira	Reunion	Two	1	1	1
2012-06-05	Saphira	Reunion	Two	1	0	0
2012-06-05	Saphira	Reunion	Two	1	1	1
2012-06-05	Saphira	Reunion	Two	1	0	0
2012-06-05	Saphira	Reunion	Two	1	0	0
2012-06-05	Saphira	Reunion	Two	1	1	1
2012-06-05	Saphira	Leave-taking	Two	0	1	0
2012-06-05	Saphira	Leave-taking	Two	0	0	0
2012-06-05	Saphira	Leave-taking	Two	0	0	0
2012-06-05	Saphira	Leave-taking	Two	0	1	0
2012-06-05	Saphira	Leave-taking	Two	0	0	0
2012-06-05	Saphira	Leave-taking	Two	0	0	0
2012-06-05	Saphira	Leave-taking	Two	0	0	0
2012-06-05	Saphira	Leave-taking	Two	0	0	0
2012-06-05	Saphira	Leave-taking	Two	0	0	0
2012-06-05	Saphira	Leave-taking	Two	0	1	0
2012-06-05	Saphira	Leave-taking	Two	0	0	0
2012-06-05	Saphira	Leave-taking	Two	0	0	0
2012-06-05	Saphira	Leave-taking	Two	0	1	0
2012-06-05	Saphira	Leave-taking	Two	1	0	0
2012-06-05	Saphira	Leave-taking	Two	0	1	0
2012-06-05	Saphira	Leave-taking	Two	0	0	0
2012-06-05	Saphira	Leave-taking	Two	0	0	0
2012-06-05	Saphira	Leave-taking	Two	0	0	0
2012-06-05	Saphira	Leave-taking	Two	0	0	0
2012-06-05	Saphira	Leave-taking	Two	0	0	0
2012-06-05	Saphira	Leave-taking	Two	0	0	0
2012-06-05	Saphira	Leave-taking	Two	0	0	0
2012-06-08	Romy	Leave-taking	Two	1	1	1
2012-06-09	Romy	Reunion	Two	1	1	1
2012-06-09	Romy	Reunion	Two	0	0	0
2012-06-09	Romy	Reunion	Two	1	1	1
2012-06-09	Romy	Reunion	Two	1	0	0
2012-06-09	Romy	Reunion	Two	1	1	1
2012-06-09	Romy	Reunion	Two	1	1	1
2012-06-09	Romy	Reunion	Two	0	1	0
2012-06-09	Romy	Reunion	Two	1	1	1
2012-06-09	Romy	Reunion	Two	1	1	1
2012-06-09	Romy	Reunion	Two	0	1	0
2012-06-09	Romy	Leave-taking	Two	0	1	0
2012-06-09	Romy	Leave-taking	Two	0	1	0
2012-06-09	Romy	Leave-taking	Two	0	1	0
2012-06-09	Romy	Leave-taking	Two	0	0	0
2012-06-09	Romy	Leave-taking	Two	0	1	0
2012-06-09	Romy	Leave-taking	Two	0	1	0
2012-06-09	Romy	Leave-taking	Two	0	1	0
2012-06-09	Romy	Leave-taking	Two	0	1	0
2012-06-09	Romy	Leave-taking	Two	0	1	0
2012-06-09	Romy	Leave-taking	Two	0	1	0
2012-06-09	Romy	Leave-taking	Two	0	1	0
2012-06-09	Romy	Leave-taking	Two	0	0	0
2012-06-09	Romy	Leave-taking	Two	0	0	0
2012-06-09	Romy	Leave-taking	Two	0	0	0
2012-06-09	Romy	Leave-taking	Two	0	0	0
2012-06-09	Romy	Leave-taking	Two	0	0	0
2012-06-09	Romy	Leave-taking	Two	0	1	0
2012-06-09	Romy	Leave-taking	Two	0	0	0
2012-06-09	Romy	Leave-taking	Two	0	0	0
2012-06-09	Romy	Leave-taking	Two	0	1	0
2012-06-09	Romy	Leave-taking	Two	0	0	0
2012-06-09	Romy	Leave-taking	Two	0	0	0
2012-06-09	Romy	Leave-taking	Two	0	0	0
2012-06-09	Romy	Leave-taking	Two	0	1	0
2012-06-14	Poppy	Reunion	Two	1	1	1
2012-06-14	Poppy	Leave-taking	Two	0	0	0
2012-06-14	Poppy	Leave-taking	Two	0	1	0
2012-06-14	Poppy	Leave-taking	Two	0	1	0
2012-06-14	Poppy	Leave-taking	Two	0	0	0
2012-06-14	Poppy	Leave-taking	Two	0	0	0
2012-06-14	Poppy	Leave-taking	Two	0	0	0
2012-06-14	Poppy	Leave-taking	Two	0	0	0
2012-06-14	Poppy	Leave-taking	Two	0	0	0
2012-06-14	Poppy	Leave-taking	Two	0	0	0
2012-06-14	Poppy	Leave-taking	Two	0	1	0
2012-06-14	Poppy	Leave-taking	Two	0	0	0
2012-06-14	Poppy	Leave-taking	Two	0	0	0
2012-06-14	Poppy	Leave-taking	Two	0	0	0
2012-06-14	Poppy	Leave-taking	Two	0	0	0
2012-06-14	Poppy	Leave-taking	Two	0	0	0
2012-06-14	Poppy	Leave-taking	Two	0	1	0
2012-06-14	Poppy	Leave-taking	Two	0	1	0
2012-06-14	Poppy	Leave-taking	Two	0	1	0
2012-06-14	Poppy	Leave-taking	Two	0	0	0
2012-06-14	Poppy	Leave-taking	Two	0	0	0
2012-06-14	Poppy	Leave-taking	Two	0	0	0
2012-06-14	Poppy	Reunion	Two	0	1	0
2012-06-14	Poppy	Leave-taking	Two	0	1	0

## Sheet: Table 5
Data table for reciprocal displays
Date	Family	Condition	Dateiname_Video	MotherTrill	Start in OI	End in OI	InfantCall	Start in OI	End in OI	Initiator	Sequence
2012-07-22	Quilla	Reunion	CH04_2012JUL22000000_0.dv4	4	1899-12-31 00:00:07	1899-12-31 00:00:36	1	1899-12-31 00:00:53	1899-12-31 00:00:57	Mother	Alternating
2012-07-22	Quilla	Reunion	CH04_2012JUL22000000_0.part02.dv4	5	1899-12-31 00:00:09	1899-12-31 00:00:30	1	1899-12-31 00:00:01	1899-12-31 00:00:55	Infant	Sequential
2012-07-22	Quilla	Reunion	CH04_2012JUL22000000_0.part02.dv4	2	1899-12-31 00:00:10	1899-12-31 00:00:18	1	1899-12-31 00:00:04	1899-12-31 00:00:59	Infant	Sequential
2012-07-22	Quilla	Reunion	CH04_2012JUL22000000_0.part02.dv4	1	1899-12-31 00:00:13	1899-12-31 00:00:13	1	1899-12-31 00:00:09	1899-12-31 00:00:44	Infant	Sequential
2012-07-22	Quilla	Reunion	CH04_2012JUL22000000_0.part02.dv4	2	1899-12-31 00:00:09	1899-12-31 00:00:18	1	1899-12-31 00:00:01	1899-12-31 00:00:37	Infant	Antiphonal
2012-07-22	Quilla	Reunion	CH04_2012JUL22000000_0.part02.dv4	2	1899-12-31 00:00:10	1899-12-31 00:00:16	1	1899-12-31 00:00:03	1899-12-31 00:00:40	Infant	Antiphonal
2012-07-22	Quilla	Reunion	CH04_2012JUL22000000_0.part02.dv4	1	1899-12-31 00:00:20	1899-12-31 00:00:20	1	1899-12-31 00:00:12	1899-12-31 00:00:55	Infant	Sequential
2012-07-23	Quilla	Reunion	CH04_2012JUL23000000_0.part02.dv4	2	1899-12-31 00:00:12	1899-12-31 00:00:21	1	1899-12-31 00:00:43	1899-12-31 00:00:59	Mother	Alternating
2012-07-23	Quilla	Reunion	CH04_2012JUL23000000_0.part02.dv4	2	1899-12-31 00:00:13	1899-12-31 00:00:23	1	1899-12-31 00:00:10	1899-12-31 00:00:59	Infant	Antiphonal
2012-07-23	Quilla	Reunion	CH04_2012JUL23000000_0.part02.dv4	1	1899-12-31 00:00:14	1899-12-31 00:00:14	1	1899-12-31 00:00:11	1899-12-31 00:00:54	Infant	Sequential
2012-07-23	Quilla	Reunion	CH04_2012JUL23000000_0.part02.dv4	1	1899-12-31 00:00:13	1899-12-31 00:00:13	1	1899-12-31 00:00:23	1899-12-31 00:00:58	Mother	Alternating
2012-07-23	Quilla	Reunion	CH03_2012JUL23000000_0.part02.dv4	2	1899-12-31 00:00:20	1899-12-31 00:00:25	1	1899-12-31 00:00:11	1899-12-31 00:00:56	Infant	Sequential
2012-07-23	Quilla	Reunion		2	1899-12-31 00:00:11	1899-12-31 00:00:43	1	1899-12-31 00:00:18	1899-12-31 00:00:57	Mother	Antiphonal
2012-06-17	Pixie	Reunion	CH04_2012JUN16000000_0.part15.dv4	4	1899-12-31 00:00:02	1899-12-31 00:00:13	1	1899-12-31 00:00:06	1899-12-31 00:00:59	Mother	Antiphonal
2012-06-17	Pixie	Reunion	CH04_2012JUN16000000_0.part15.dv4	2	1899-12-31 00:00:08	1899-12-31 00:00:13	1	1899-12-31 00:00:19	1899-12-31 00:00:56	Mother	Alternating
2012-06-18	Pixie	Reunion	CH04_2012JUN18000000_0.part09.dv4	2	1899-12-31 00:00:13	1899-12-31 00:00:23	1	1899-12-31 00:00:27	1899-12-31 00:00:53	Mother	Alternating
2012-06-14	Poppy	Reunion	CH03_2012JUN14000000_0.part02.dv4	1	1899-12-31 00:00:15	1899-12-31 00:00:15	1	1899-12-31 00:00:43	1899-12-31 00:00:46	Mother	Alternating
2012-04-20	Pandora	Reunion	CH01_2012APR20000000_0.part03.dv4	2	1899-12-31 00:00:18	1899-12-31 00:00:35	1	1899-12-31	1899-12-31 00:00:30	Infant	Antiphonal
2012-04-20	Pandora	Reunion	CH01_2012APR20000000_0.part05.dv4	4	1899-12-31 00:00:13	1899-12-31 00:00:32	1	1899-12-31 00:00:09	1899-12-31 00:00:58	Infant	Sequential
2012-04-20	Pandora	Reunion	CH01_2012APR20000000_0.part05.dv4	2	1899-12-31 00:00:20	1899-12-31 00:00:22	1	1899-12-31 00:00:13	1899-12-31 00:00:58	Infant	Sequential
2012-04-21	Pandora	Reunion	CH01_2012APR21000000_0.part03.dv4	1	1899-12-31 00:00:15	1899-12-31 00:00:15	1	1899-12-31 00:00:55	1899-12-31 00:00:55	Mother	Alternating
2012-04-21	Pandora	Reunion	CH01_2012APR21000000_0.part05.dv4	2	1899-12-31 00:00:13	1899-12-31 00:00:17	1	1899-12-31 00:00:43	1899-12-31 00:00:43	Mother	Alternating
2012-04-21	Pia	Reunion	-	1	1899-12-31 00:00:10	1899-12-31 00:00:10	1	1899-12-31 00:00:31	1899-12-31 00:00:59	Mother	Alternating
2012-04-21	Pia	Reunion	-	2	1899-12-31 00:00:12	1899-12-31 00:00:18	1	1899-12-31 00:00:31	1899-12-31 00:00:35	Mother	Alternating
2012-04-21	Pia	Reunion	-	1	1899-12-31 00:00:17	1899-12-31 00:00:17	1	1899-12-31 00:00:25	1899-12-31 00:00:25	Mother	Alternating
2012-04-22	Pia	Reunion	-	1	1899-12-31 00:00:10	1899-12-31 00:00:10	1	1899-12-31 00:00:34	1899-12-31 00:00:57	Mother	Alternating
2012-04-22	Pia	Reunion	-	1	1899-12-31 00:00:22	1899-12-31 00:00:22	1	1899-12-31 00:00:48	1899-12-31 00:00:55	Mother	Alternating
2012-04-22	Pia	Reunion	-	1	1899-12-31 00:00:16	1899-12-31 00:00:16	1	1899-12-31 00:00:54	1899-12-31 00:00:58	Mother	Alternating
2012-04-22	Pam	Reunion	-	1	1899-12-31 00:00:07	1899-12-31 00:00:07	1	1899-12-31 00:00:20	1899-12-31 00:00:54	Mother	Alternating
2012-04-23	Pam	Reunion	-	2	1899-12-31 00:00:10	1899-12-31 00:00:15	1	1899-12-31 00:00:36	1899-12-31 00:00:59	Mother	Alternating
2012-05-03	Paula	Reunion	-	1	1899-12-31 00:00:22	1899-12-31 00:00:22	1	1899-12-31 00:00:17	1899-12-31 00:00:59	Infant	Sequential
2012-05-03	Penelope	Reunion	-	1	1899-12-31 00:00:25	1899-12-31 00:00:25	1	1899-12-31 00:00:24	1899-12-31 00:00:59	Infant	Sequential
2012-05-03	Penelope	Reunion	-	2	1899-12-31 00:00:25	1899-12-31 00:00:33	1	1899-12-31 00:00:53	1899-12-31 00:00:59	Mother	Alternating
2012-05-04	Penelope	Reunion	-	2	1899-12-31 00:00:21	1899-12-31 00:00:43	1	1899-12-31 00:00:46	1899-12-31 00:00:46	Mother	Alternating
2012-04-18	Paloma	Reunion	CH03_2012APR18000000_0.part03.dv4	1	1899-12-31 00:00:10	1899-12-31 00:00:10	1	1899-12-31 00:00:09	1899-12-31 00:00:42	Infant	Sequential
2012-04-18	Paloma	Reunion	CH03_2012APR18000000_0.part03.dv4	2	1899-12-31 00:00:11	1899-12-31 00:00:13	1	1899-12-31 00:00:33	1899-12-31 00:00:37	Mother	Alternating
2012-04-18	Paloma	Reunion	CH03_2012APR18000000_0.part03.dv4	2	1899-12-31 00:00:12	1899-12-31 00:00:19	1	1899-12-31 00:00:18	1899-12-31 00:00:46	Mother	Antiphonal
2012-04-18	Paloma	Reunion		1	1899-12-31 00:00:06	1899-12-31 00:00:06	1	1899-12-31 00:00:18	1899-12-31 00:00:58	Mother	Alternating
2012-04-18	Paloma	Reunion		2	1899-12-31 00:00:09	1899-12-31 00:00:13	1	1899-12-31 00:00:20	1899-12-31 00:00:55	Mother	Alternating
2012-04-19	Paloma	Reunion		2	1899-12-31 00:00:12	1899-12-31 00:00:20	1	1899-12-31 00:00:19	1899-12-31 00:00:48	Mother	Antiphonal
2012-04-19	Paloma	Reunion		1	1899-12-31 00:00:13	1899-12-31 00:00:13	1	1899-12-31 00:00:33	1899-12-31 00:00:52	Mother	Alternating
2012-04-19	Paloma	Reunion		2	1899-12-31 00:00:17	1899-12-31 00:00:23	1	1899-12-31 00:00:44	1899-12-31 00:00:44	Mother	Alternating
2012-04-19	Paloma	Reunion		2	1899-12-31 00:00:09	1899-12-31 00:00:13	1	1899-12-31 00:00:35	1899-12-31 00:00:39	Mother	Alternating
2012-06-04	Saphira	Reunion	CH04_2012JUN04000000_0.part02.dv4	1	1899-12-31 00:00:11	1899-12-31 00:00:11	1	1899-12-31 00:00:44	1899-12-31 00:00:44	Mother	Alternating
2012-06-04	Saphira	Reunion	CH04_2012JUN04000000_0.part02.dv4	2	1899-12-31 00:00:11	1899-12-31 00:00:39	1	1899-12-31 00:00:53	1899-12-31 00:00:53	Mother	Alternating
2012-06-05	Saphira	Reunion	CH04_2012JUN05000000_0.part02.dv4	1	1899-12-31 00:00:09	1899-12-31 00:00:09	1	1899-12-31 00:00:09	1899-12-31 00:00:59	Infant	Sequential
2012-06-05	Saphira	Reunion	CH04_2012JUN05000000_0.part02.dv4	2	1899-12-31 00:00:11	1899-12-31 00:00:17	1	1899-12-31 00:00:11	1899-12-31 00:00:45	Infant	Antiphonal
2012-06-09	Romy	Reunion	CH02_2012JUN09000000_0.part03.dv4	2	1899-12-31 00:00:10	1899-12-31 00:00:18	1	1899-12-31 00:00:13	1899-12-31 00:00:44	Mother	Antiphonal
2012-06-09	Romy	Reunion	CH02_2012JUN09000000_0.part07.dv4	1	1899-12-31 00:00:12	1899-12-31 00:00:12	1	1899-12-31 00:00:01	1899-12-31 00:00:52	Infant	Sequential
2012-07-22	Quilla	Reunion	CH04_2012JUL22000000_0.part02.dv4	1	1899-12-31 00:00:23	1899-12-31 00:00:23	1	1899-12-31 00:00:09	1899-12-31 00:00:22	Infant	Sequential
2012-07-22	Quilla	Reunion	CH04_2012JUL22000000_0.part02.dv4	2	1899-12-31 00:00:10	1899-12-31 00:00:22	1	1899-12-31 00:00:08	1899-12-31 00:00:45	Infant	Sequential
2012-07-22	Quilla	Reunion	CH04_2012JUL22000000_0.part02.dv4	2	1899-12-31 00:00:10	1899-12-31 00:00:26	1	1899-12-31 00:00:09	1899-12-31 00:00:54	Infant	Sequential
2012-07-22	Quilla	Reunion	CH04_2012JUL22000000_0.part02.dv4	1	1899-12-31 00:00:17	1899-12-31 00:00:17	1	1899-12-31 00:00:02	1899-12-31 00:00:51	Infant	Sequential
2012-07-23	Quilla	Reunion	CH04_2012JUL23000000_0.part02.dv4	2	1899-12-31 00:00:19	1899-12-31 00:00:28	1	1899-12-31 00:00:04	1899-12-31 00:00:11	Infant	Alternating
2012-07-23	Quilla	Reunion	CH04_2012JUL23000000_0.part02.dv4	2	1899-12-31 00:00:13	1899-12-31 00:00:36	1	1899-12-31 00:00:06	1899-12-31 00:00:54	Infant	Sequential
2012-07-23	Quilla	Reunion	CH04_2012JUL23000000_0.part02.dv4	1	1899-12-31 00:00:15	1899-12-31 00:00:15	1	1899-12-31 00:00:10	1899-12-31 00:00:35	Infant	Sequential
2012-06-17	Pixie	Reunion	CH04_2012JUN16000000_0.part15.dv4	1	1899-12-31 00:00:09	1899-12-31 00:00:09	1	1899-12-31 00:00:13	1899-12-31 00:00:59	Mother	Alternating
2012-06-17	Pixie	Reunion	CH04_2012JUN16000000_0.part16.dv4	3	1899-12-31 00:00:10	1899-12-31 00:00:58	1	1899-12-31 00:00:12	1899-12-31 00:00:13	Mother	Sequential
2012-06-17	Pixie	Reunion	CH04_2012JUN16000000_0.part17.dv4	1	1899-12-31 00:00:11	1899-12-31 00:00:11	1	1899-12-31 00:00:28	1899-12-31 00:00:47	Mother	Alternating
2012-06-17	Pixie	Reunion	CH04_2012JUN16000000_0.part17.dv4	2	1899-12-31 00:00:10	1899-12-31 00:00:20	1	1899-12-31 00:00:28	1899-12-31 00:00:53	Mother	Alternating
2012-06-17	Pixie	Reunion	CH04_2012JUN16000000_0.part18.dv4	1	1899-12-31 00:00:11	1899-12-31 00:00:11	1	1899-12-31 00:00:48	1899-12-31 00:00:53	Mother	Alternating
2012-06-17	Pixie	Reunion	CH04_2012JUN16000000_0.part18.dv4	2	1899-12-31 00:00:11	1899-12-31 00:00:11	1	1899-12-31 00:00:16	1899-12-31 00:00:58	Mother	Alternating
2012-06-17	Pixie	Reunion	CH04_2012JUN16000000_0.part18.dv4	1	1899-12-31 00:00:11	1899-12-31 00:00:11	1	1899-12-31 00:00:30	1899-12-31 00:00:38	Mother	Alternating
2012-06-17	Pixie	Reunion	CH04_2012JUN16000000_0.part19.dv4	1	1899-12-31 00:00:11	1899-12-31 00:00:11	1	1899-12-31 00:00:14	1899-12-31 00:00:46	Mother	Alternating
2012-06-17	Pixie	Reunion	CH04_2012JUN16000000_0.part19.dv4	2	1899-12-31 00:00:10	1899-12-31 00:00:33	1	1899-12-31 00:00:25	1899-12-31 00:00:59	Mother	Antiphonal
2012-06-17	Pixie	Reunion	CH04_2012JUN16000000_0.part19.dv4	1	1899-12-31 00:00:24	1899-12-31 00:00:24	1	1899-12-31 00:00:35	1899-12-31 00:00:59	Mother	Alternating
2012-06-17	Pixie	Reunion	CH04_2012JUN16000000_0.part20.dv4	2	1899-12-31 00:00:12	1899-12-31 00:00:16	1	1899-12-31 00:00:24	1899-12-31 00:00:56	Mother	Alternating
2012-06-18	Pixie	Reunion	CH04_2012JUN18000000_0.part06.dv4	2	1899-12-31 00:00:10	1899-12-31 00:00:10	1	1899-12-31 00:00:15	1899-12-31 00:00:43	Mother	Alternating
2012-06-18	Pixie	Reunion	CH04_2012JUN18000000_0.part06.dv4	3	1899-12-31 00:00:10	1899-12-31 00:00:44	1	1899-12-31 00:00:45	1899-12-31 00:00:57	Mother	Alternating
2012-06-18	Pixie	Reunion	CH04_2012JUN18000000_0.part07.dv4	1	1899-12-31 00:00:12	1899-12-31 00:00:12	1	1899-12-31 00:00:49	1899-12-31 00:00:54	Mother	Alternating
2012-06-18	Pixie	Reunion	CH04_2012JUN18000000_0.part07.dv4	2	1899-12-31 00:00:11	1899-12-31 00:00:14	1	1899-12-31 00:00:12	1899-12-31 00:00:43	Mother	Antiphonal
2012-06-18	Pixie	Reunion	CH04_2012JUN18000000_0.part07.dv4	4	1899-12-31 00:00:11	1899-12-31 00:00:36	1	1899-12-31 00:00:23	1899-12-31 00:00:46	Mother	Antiphonal
2012-06-18	Pixie	Reunion	CH04_2012JUN18000000_0.part08.dv4	2	1899-12-31 00:00:22	1899-12-31 00:00:41	1	1899-12-31 00:00:21	1899-12-31 00:00:57	Infant	Antiphonal
2012-06-18	Pixie	Reunion	CH04_2012JUN18000000_0.part08.dv4	1	1899-12-31 00:00:12	1899-12-31 00:00:12	1	1899-12-31 00:00:24	1899-12-31 00:00:50	Mother	Alternating
2012-06-18	Pixie	Reunion	CH04_2012JUN18000000_0.part09.dv4	3	1899-12-31 00:00:10	1899-12-31 00:00:30	1	1899-12-31 00:00:33	1899-12-31 00:00:58	Mother	Alternating
2012-04-20	Pandora	Reunion	CH01_2012APR20000000_0.part05.dv4	2	1899-12-31 00:00:39	1899-12-31 00:00:40	1	1899-12-31 00:00:13	1899-12-31 00:00:13	Infant	Sequential
2012-04-21	Pandora	Reunion	CH01_2012APR21000000_0.part04.dv4	3	1899-12-31 00:00:28	1899-12-31 00:00:34	1	1899-12-31 00:00:33	1899-12-31 00:00:33	Mother	Sequential
2012-04-21	Pandora	Reunion	CH01_2012APR21000000_0.part04.dv4	1	1899-12-31 00:00:23	1899-12-31 00:00:23	1	1899-12-31 00:00:34	1899-12-31 00:00:53	Mother	Alternating
2012-04-21	Pandora	Reunion	CH01_2012APR21000000_0.part07.dv4	1	1899-12-31 00:00:15	1899-12-31 00:00:15	1	1899-12-31 00:00:13	1899-12-31 00:00:42	Infant	Sequential
2012-04-22	Pia	Reunion	-	1	1899-12-31 00:00:12	1899-12-31 00:00:12	1	1899-12-31 00:00:55	1899-12-31 00:00:55	Mother	Alternating
2012-04-22	Pam	Reunion	-	3	1899-12-31 00:00:05	1899-12-31 00:00:21	1	1899-12-31 00:00:05	1899-12-31 00:00:24	Infant	Antiphonal
2012-04-22	Pam	Reunion	-	1	1899-12-31 00:00:11	1899-12-31 00:00:11	1	1899-12-31 00:00:10	1899-12-31 00:00:11	Infant	Sequential
2012-04-23	Pam	Reunion	-	1	1899-12-31 00:00:10	1899-12-31 00:00:10	1	1899-12-31 00:00:10	1899-12-31 00:00:10	Infant	Sequential
2012-04-23	Pam	Reunion	-	1	1899-12-31 00:00:10	1899-12-31 00:00:10	1	1899-12-31 00:00:10	1899-12-31 00:00:53	Infant	Sequential
2012-04-23	Pam	Reunion	-	2	1899-12-31 00:00:11	1899-12-31 00:00:19	1	1899-12-31 00:00:49	1899-12-31 00:00:49	Mother	Alternating
2012-04-23	Pam	Reunion	-	1	1899-12-31 00:00:12	1899-12-31 00:00:12	1	1899-12-31 00:00:11	1899-12-31 00:00:11	Infant	Sequential
2012-04-23	Pam	Reunion	-	4	1899-12-31 00:00:09	1899-12-31 00:00:34	1	1899-12-31 00:00:14	1899-12-31 00:00:19	Mother	Sequential
2012-04-23	Pam	Reunion	-	2	1899-12-31 00:00:13	1899-12-31 00:00:25	1	1899-12-31 00:00:57	1899-12-31 00:00:59	Mother	Alternating
2012-04-23	Pam	Reunion	-	2	1899-12-31 00:00:14	1899-12-31 00:00:18	1	1899-12-31 00:00:12	1899-12-31 00:00:12	Infant	Alternating
2012-05-04	Paula	Reunion	-	1	1899-12-31 00:00:30	1899-12-31 00:00:30	1	1899-12-31 00:00:48	1899-12-31 00:00:49	Mother	Alternating
2012-05-04	Paula	Reunion	-	1	1899-12-31 00:00:34	1899-12-31 00:00:34	1	1899-12-31 00:00:20	1899-12-31 00:00:25	Infant	Sequential
2012-05-04	Paula	Reunion	-	1	1899-12-31 00:00:31	1899-12-31 00:00:31	1	1899-12-31 00:00:56	1899-12-31 00:00:59	Mother	Alternating
2012-04-18	Paloma	Reunion	CH03_2012APR18000000_0.part03.dv4	1	1899-12-31 00:00:10	1899-12-31 00:00:10	1	1899-12-31 00:00:09	1899-12-31 00:00:44	Infant	Sequential
2012-04-18	Paloma	Reunion	CH03_2012APR18000000_0.part03.dv4	5	1899-12-31 00:00:11	1899-12-31 00:00:50	1	1899-12-31 00:00:30	1899-12-31 00:00:38	Mother	Antiphonal
2012-04-18	Paloma	Reunion	CH03_2012APR18000000_0.part03.dv4	1	1899-12-31 00:00:11	1899-12-31 00:00:11	1	1899-12-31	1899-12-31 00:00:48	Infant	Sequential
2012-04-18	Paloma	Reunion	CH03_2012APR18000000_0.part03.dv4	1	1899-12-31 00:00:16	1899-12-31 00:00:16	1	1899-12-31 00:00:48	1899-12-31 00:00:49	Mother	Alternating
2012-04-18	Paloma	Reunion	CH03_2012APR18000000_0.part04.dv4	1	1899-12-31 00:00:12	1899-12-31 00:00:12	1	1899-12-31 00:00:24	1899-12-31 00:00:33	Mother	Alternating
2012-04-18	Paloma	Reunion		1	1899-12-31 00:00:11	1899-12-31 00:00:11	1	1899-12-31 00:00:09	1899-12-31 00:00:58	Infant	Sequential
2012-04-18	Paloma	Reunion		1	1899-12-31 00:00:16	1899-12-31 00:00:16	1	1899-12-31 00:00:07	1899-12-31 00:00:58	Infant	Sequential
2012-04-19	Paloma	Reunion		1	1899-12-31 00:00:13	1899-12-31 00:00:13	1	1899-12-31 00:00:49	1899-12-31 00:00:53	Mother	Alternating
2012-04-19	Paloma	Reunion		1	1899-12-31 00:00:16	1899-12-31 00:00:16	1	1899-12-31 00:00:43	1899-12-31 00:00:43	Mother	Alternating
2012-06-04	Saphira	Reunion	CH03_2012JUN04000000_0.dv4	1	1899-12-31 00:00:08	1899-12-31 00:00:08	1	1899-12-31 00:00:23	1899-12-31 00:00:58	Mother	Alternating
2012-06-04	Saphira	Reunion	CH03_2012JUN04000000_0.dv4	1	1899-12-31 00:00:06	1899-12-31 00:00:06	1	1899-12-31 00:00:06	1899-12-31 00:00:58	Infant	Sequential
2012-06-04	Saphira	Reunion	CH04_2012JUN04000000_0.part02.dv4	1	1899-12-31 00:00:09	1899-12-31 00:00:09	1	1899-12-31 00:00:41	1899-12-31 00:00:48	Mother	Alternating
2012-06-04	Saphira	Reunion	CH04_2012JUN04000000_0.part02.dv4	3	1899-12-31 00:00:11	1899-12-31 00:00:17	1	1899-12-31 00:00:11	1899-12-31 00:00:11	Infant	Sequential
2012-06-04	Saphira	Reunion	CH04_2012JUN04000000_0.part02.dv4	2	1899-12-31 00:00:11	1899-12-31 00:00:20	1	1899-12-31 00:00:10	1899-12-31 00:00:10	Infant	Sequential
2012-06-04	Saphira	Reunion	CH04_2012JUN04000000_0.part02.dv4	7	1899-12-31 00:00:11	1899-12-31 00:00:30	1	1899-12-31 00:00:14	1899-12-31 00:00:14	Mother	Sequential
2012-06-04	Saphira	Reunion	CH04_2012JUN04000000_0.part02.dv4	3	1899-12-31 00:00:11	1899-12-31 00:00:34	1	1899-12-31 00:00:46	1899-12-31 00:00:47	Mother	Alternating
2012-06-04	Saphira	Reunion	CH04_2012JUN04000000_0.part02.dv4	3	1899-12-31 00:00:11	1899-12-31 00:00:30	1	1899-12-31 00:00:10	1899-12-31 00:00:13	Infant	Antiphonal
2012-06-04	Saphira	Reunion	CH04_2012JUN04000000_0.part02.dv4	3	1899-12-31 00:00:12	1899-12-31 00:00:23	1	1899-12-31 00:00:12	1899-12-31 00:00:12	Infant	Sequential
2012-06-04	Saphira	Reunion	CH04_2012JUN04000000_0.part02.dv4	1	1899-12-31 00:00:10	1899-12-31 00:00:10	1	1899-12-31 00:00:41	1899-12-31 00:00:42	Mother	Alternating
2012-06-05	Saphira	Reunion	CH04_2012JUN05000000_0.part02.dv4	3	1899-12-31 00:00:09	1899-12-31 00:00:35	1	1899-12-31 00:00:03	1899-12-31 00:00:08	Infant	Alternating
2012-06-05	Saphira	Reunion	CH04_2012JUN05000000_0.part02.dv4	4	1899-12-31 00:00:08	1899-12-31 00:00:17	1	1899-12-31 00:00:05	1899-12-31 00:00:07	Infant	Alternating
2012-06-05	Saphira	Reunion	CH04_2012JUN05000000_0.part02.dv4	1	1899-12-31 00:00:10	1899-12-31 00:00:10	1	1899-12-31 00:00:45	1899-12-31 00:00:47	Mother	Alternating
2012-06-05	Saphira	Reunion	CH04_2012JUN05000000_0.part02.dv4	7	1899-12-31 00:00:10	1899-12-31 00:00:37	1	1899-12-31 00:00:05	1899-12-31 00:00:09	Infant	Alternating
2012-06-05	Saphira	Reunion	CH04_2012JUN05000000_0.part02.dv4	1	1899-12-31 00:00:10	1899-12-31 00:00:10	1	1899-12-31 00:00:09	1899-12-31 00:00:58	Infant	Sequential
2012-06-05	Saphira	Reunion	CH04_2012JUN05000000_0.part02.dv4	1	1899-12-31 00:00:10	1899-12-31 00:00:10	1	1899-12-31 00:00:09	1899-12-31 00:00:47	Infant	Sequential
2012-06-05	Saphira	Reunion	CH04_2012JUN05000000_0.part02.dv4	3	1899-12-31 00:00:11	1899-12-31 00:00:55	1	1899-12-31 00:00:11	1899-12-31 00:00:29	Infant	Antiphonal
2012-06-05	Saphira	Reunion	CH04_2012JUN05000000_0.part02.dv4	1	1899-12-31 00:00:10	1899-12-31 00:00:10	1	1899-12-31 00:00:09	1899-12-31 00:00:09	Infant	Sequential
2012-06-05	Saphira	Reunion	CH04_2012JUN05000000_0.part02.dv4	1	1899-12-31 00:00:11	1899-12-31 00:00:11	1	1899-12-31 00:00:08	1899-12-31 00:00:11	Infant	Sequential
2012-06-05	Saphira	Reunion	CH04_2012JUN05000000_0.part02.dv4	3	1899-12-31 00:00:08	1899-12-31 00:00:15	1	1899-12-31 00:00:08	1899-12-31 00:00:55	Infant	Antiphonal
2012-06-05	Saphira	Reunion	CH04_2012JUN05000000_0.part02.dv4	1	1899-12-31 00:00:12	1899-12-31 00:00:12	1	1899-12-31 00:00:08	1899-12-31 00:00:08	Infant	Sequential
2012-06-05	Saphira	Reunion	CH04_2012JUN05000000_0.part02.dv4	1	1899-12-31 00:00:11	1899-12-31 00:00:11	1	1899-12-31 00:00:10	1899-12-31 00:00:10	Infant	Sequential
2012-06-09	Romy	Reunion	CH02_2012JUN09000000_0.part05.dv4	1	1899-12-31 00:00:12	1899-12-31 00:00:12	1	1899-12-31 00:00:44	1899-12-31 00:00:45	Mother	Alternating
2012-06-09	Romy	Reunion	CH02_2012JUN09000000_0.part05.dv4	1	1899-12-31 00:00:21	1899-12-31 00:00:21	1	1899-12-31 00:00:14	1899-12-31 00:00:53	Infant	Sequential
2012-06-09	Romy	Reunion	CH02_2012JUN09000000_0.part06.dv4	3	1899-12-31 00:00:03	1899-12-31 00:00:16	1	1899-12-31 00:00:42	1899-12-31 00:00:42	Mother	Alternating
2012-06-09	Romy	Reunion	CH02_2012JUN09000000_0.part06.dv4	1	1899-12-31 00:00:13	1899-12-31 00:00:13	1	1899-12-31 00:00:34	1899-12-31 00:00:46	Mother	Alternating
